# Supplementary material for: Feasibility of [18F]FSPG PET for Early Response Assessment to Combined Blockade of EGFR and Glutamine Metabolism in Wild-Type KRAS Colorectal Cancer
Source: Tomography. 2023 Feb 24;9(2):497–508. doi: 10.3390/tomography9020041 (PMC10037609; doi:10.3390/tomography9020041)
Supplement: Supplementary file 1 [file tomography-09-00041-s001.zip]

Archive with 1 entries (1 files):
- tomography-2223443-supplementary.pdf
